# Supplementary material for: Oral health-related quality of life, experience and satisfaction in adolescents treated for dental crowding with self-ligating or conventional fixed appliances: a multicentre randomized controlled trial
Source: Eur J Orthod. 2026 Jun 8;48(4):cjag040. doi: 10.1093/ejo/cjag040 (PMC13244279; doi:10.1093/ejo/cjag040)
Supplement: cjag040_Supplementary_Data [file cjag040_supplementary_data.zip]

Archive with 3 entries (3 files):
- S1. Missing questionnaires.docx
- S2. Results CPQ 11-14 change and RSF16 sensitivity analysis.docx
- S3. CPQ11-14 score changes_ complete CPQ 11-14 questionnaires.docx
